# Supplementary material for: Comparison of the Ecological Traits and Boring Densities of Aromia bungii (Faldermann, 1835) (Coleoptera: Cerambycidae) in Two Host Tree Species
Source: Insects. 2022 Jan 30;13(2):151. doi: 10.3390/insects13020151 (PMC8877986; doi:10.3390/insects13020151)
Supplement: Supplementary file 1 [file insects-13-00151-s001.zip]

Archive with 1 entries (1 files):
- insects-1534725-supplementary.pdf
